# Supplementary material for: Forging Prawn and Salmon Flavours with Non-Animal-Based Ingredients
Source: Foods. 2025 Feb 27;14(5):820. doi: 10.3390/foods14050820 (PMC11898523; doi:10.3390/foods14050820)
Supplement: Supplementary file 1 [file foods-14-00820-s001.zip]

Archive with 3 entries (3 files):
- Supplementary Materials S1_Compound list.xlsx
- Supplementary Materials S2_Olfactory evaluation.xlsx
- Supplementary Table.pdf
