# Supplementary material for: Forging Prawn and Salmon Flavours with Non-Animal-Based Ingredients
Source: Foods. 2025 Feb 27;14(5):820. doi: 10.3390/foods14050820 (PMC11898523; doi:10.3390/foods14050820)
Supplement: Supplementary file 1 [file foods-14-00820-s001.zip › Supplementary Materials S1_Compound list.xlsx]

## Sheet: Volatiles
Compound	Group	Target ion	Q1	Q2	Cal. RI	Ref. RI	P (R)	P (TS)	P (FTS)	P+DHA (R)	P+DHA (TS)	P+DHA (FTS)	P+DHA+PFM (R)	P+DHA+PFM (TS)	P+DHA+PFM (FTS)	S (R)	S (TS)	S (FTS)	S+DHA (R)	S+DHA (TS)	S+DHA (FTS)	S+DHA+SFM (R)	S+DHA+SFM (TS)	S+DHA+SFM (FTS)
Acetic acid	Acid	45	60-80		1535	1486	458.452	156.353	69.2093	103.219	106.67	127.281	147.341	98.044	74.5597	171.173	35.0797	57.5647	113.749	31.5297	97.682	114.556	42.5493	150.019
Butanoic acid	Acid	60	73-30	45-20	1689	1663	23.8357	369.028	8.92033	11.1633	240.345	21.4653	15.0437	143.988	8.35533	12.0323	20.9747	6.57933	9.80467	15.645	6.784	9.83467	16.6267	10.235
3-Methylbutanoic acid	Acid	60	87-20	69-10	1723	1707	215.433	19.1413	15.673	30.7173	21.597	40.4173	20.2563	8.006	13.2817	105.941	11.9817	26.403	40.282	30.536	73.585	36.27	34.4233	92.8773
Hexanoic acid	Acid	60	73-45	87-20	1856	1850	106.553	799.205	130.362	87.54	466.929	320.036	45.2767	214.134	54.7517	61.447	62.3967	73.2633	78.7337	94.514	129.521	91.888	136.535	242.187
Heptanoic acid	Acid	60	87-20	101-10	1967	1965	9.58067	12.3377	15.0127	6.31967	25.0867	52.3597	6.659	10.7627	11.2353	5.599	3.677	11.394	5.12733	4.24133	12.668	5.55633	6.923	52.932
Octanoic acid	Acid	60	73-60	101-20	>2000	2011	365.71	140.524	1254.04	141.233	108.624	440.004	125.421	53.389	92.928	130.659	22.7907	112.466	110.349	25.867	125.479	85.9707	40.804	563.066
Decanoic acid	Acid	60	73-90	129-35	>2000	2250	102.448	17.877	223.76	48.846	14.414	87.5023	44.4357	9.12367	31.1323	50.1123	3.897	17.4673	39.674	4.39167	16.9057	26.7633	7.71633	37.567
Dodecanoic acid	Acid	73	60-80	200-20	>2000	2502	555.142	24.0367	390.108	305.622	26.986	371.026	417.153	34.3017	118.432	327.514	10.2013	79.3757	247.512	9.341	71.812	202.676	20.4613	129.429
1-Pentanol	Alcohol	42	55-90	70-50	1339	1270	85.2663	327.139	211.801	1392.55	676.87	499.439	151.025	167.099	302.328	124.249	188.638	156.853	760.662	361.318	323.138	897.837	531.508	346.337
(E)-2-Penten-1-ol	Alcohol	57	67-20	86-15	1382	1343	3.42333	6.927	5.12333	28.7693	11.9967	14.5037	9.96267	10.8677	15.528	6.68467	2.98933	3.62667	23.9083	10.9493	12.6053	28.1543	13.318	13.6527
1-Hexanol	Alcohol	56	69-25	84-10	1440	1392	671.563	176.562	481.698	176.642	320.323	1471.08	164.357	251.078	469.487	39.224	56.883	189.887	35.2917	78.297	244.465	88.118	147.098	166.784
1-Octen-3-ol	Alcohol	57	72-20	85-10	1521	1476	149.251	411.322	366.505	734.433	416.749	716.456	192.106	209.569	251.388	76.643	162.847	222.311	258.551	157.57	256.589	427.443	331.208	254.896
1-Heptanol	Alcohol	70	56-95	83-10	1519	1475	19.5873	139.403	79.639	192.238	516.273	538.802	20.1863	306.081	200.656	7.84767	62.5343	58.2153	35.0963	35.4117	39.963	47.5253	72.25	55.7017
1-Octanol	Alcohol	56	70-60	84-50	1625	1605	32.899	141.492	93.3157	244.385	461.667	695.618	31.1587	337.075	278.843	12.738	61.5903	72.5603	48.0067	42.7713	59.2447	68.63	77.1093	65.558
(E)-2-Octen-1-ol	Alcohol	57	41-80	55-50	1672	1649	10.5567	8.41267	5.20833	28.3227	15.726	37.5323	15.033	13.72	18.3167	7.108	4.04267	6.823	27.4927	9.55033	14.5653	41.5173	23.9597	17.701
2-Furanmethanol	Alcohol	98	81-60	69-40	1713	1690	-8.17124e-14	-8.17124e-14	-8.17124e-14	-8.17124e-14	-8.17124e-14	19.252	-8.17124e-14	-8.17124e-14	25.9333	-8.17124e-14	-8.17124e-14	-8.17124e-14	-8.17124e-14	-8.17124e-14	155.008	-8.17124e-14	-8.17124e-14	112.569
Butanal	Aldehyde	72	57-25		811	832	1.642	2.23033	3.34067	2.98967	30.133	43.221	10.9917	22.9547	153.054	1.22233	1.28267	4.56467	4.36933	42.685	62.745	10.374	57.1823	246.257
3-Methyl-1-butanal	Aldehyde	58	71-50	86-15	918	916	6.41967	6.56367	7.35233	7.94133	3.96067	9.99	55.0897	77.2443	473.199	6.634	5.09967	9.52933	9.618	2.90033	14.3487	11.322	10.2747	153.473
Pentanal	Aldehyde	44	58-40		981	982	95.5017	1256.05	1026.55	635.505	1520.47	1579.72	119.18	1030.35	900.8	78.1087	466.185	720.834	190.323	497.261	673.764	237.583	706.375	925.238
Hexanal	Aldehyde	44	56-90	72-20	1095	1093	1686.92	7837.08	8432.71	14306	9911.73	10600.5	1754.42	4818.15	4737.38	1105.66	4505.37	4350	3801.31	4174.44	3387.53	4689.98	4626.5	4066.21
Heptanal	Aldehyde	70	55-80	81-30	1220	1201	18.42	323.678	342.124	77.936	871.793	730.575	26.265	638.26	408.806	12.4587	175.008	166.315	23.9677	149.684	176.165	27.353	223.979	194.421
(E)-2-Hexenal	Aldehyde	83	98-50	70-25	1277	1248	2.84867	22.622	16.625	24.385	19.4233	23.404	1.892	5.87567	3.67667	2.356	14.3907	15.0933	9.46033	10.229	31.8983	10.4193	16.409	15.6577
(Z)-4-Heptenal	Aldehyde	41	55-65	84-20	1303	1273	4.216	33.9943	65.9977	46.1907	29.6153	38.565	2.45233	9.58967	26.84	3.388	27.285	35.7663	20.006	22.9917	77.245	16.8697	31.3603	35.961
Octanal	Aldehyde	56	84-80	100-15	1342	1320	5.548	181.528	279.149	35.75	502.552	700.58	3.44167	316.1	509.519	3.93	85.3283	131.122	8.00667	68.4173	105.855	10.2117	122.94	87.8923
(E)-2-Heptenal	Aldehyde	41	55-60	83-55	1408	1361	58.737	301.191	223.77	449.911	253.113	350.931	33.0883	68.9007	47.5527	51.383	222.842	295.15	281.317	228.192	405.399	356.545	348.339	312.33
Nonanal	Aldehyde	57	70-40	98-40	1453	1423	49.622	386.838	470.292	271.981	610.236	1922.3	41.2293	446.581	857.121	48.688	101.946	323.398	53.5487	141.125	464.379	68.323	232.986	339.352
(E)-2-Octenal	Aldehyde	41	55-80	70-70	1501	1467	45.4203	193.762	148.124	380.738	265.223	483.601	23.313	104.884	82.9457	25.9947	108.03	213.683	154.163	107.41	300.759	186.058	201.519	208.34
Furfural	Aldehyde	96	95-95	67-15	1542	1496	17.3223	17.6807	20.8003	16.6793	23.6427	49.4997	10.9733	24.004	39.9603	20.225	16.2	34.3377	28.499	20.5343	89.5077	32.387	29.67	78.077
(E,E)-2,4-Heptadienal	Aldehyde	81	110-20	95-10	1567	1532	23.574	26.651	84.7553	61.9127	23.9743	266.284	12.9647	5.4	29.0353	18.496	34.331	155.4	54.2987	25.746	186.913	61.0777	44.993	152.124
Benzaldehyde	Aldehyde	77	106-90	51-50	1594	1563	136.72	210.639	196.904	167.833	1174.78	2218.87	107.352	373.436	597.026	91.0047	102.592	150.55	119.839	716.573	903.195	155.504	1193.17	736.371
(E)-2-Nonenal	Aldehyde	55	70-90	96-35	1603	1582	5.79067	28.843	29.9757	27.013	67.7043	212.14	2.97233	45.2277	35.6173	2.791	17.8113	44.7443	11.5947	21.1697	72.6317	11.9037	37.7297	50.6973
(E)-2-Decenal	Aldehyde	55	70-90	136-10	1686	1674	5.736	67.2223	87.511	57.3427	219.47	767.991	6.62667	200.168	151.684	3.05367	47.9973	128.42	11.3183	26.316	107.633	15.5457	48.7503	108.932
(E,E)-2,4-Nonadienal	Aldehyde	81	41-20	138-10	1735	1715	29.1603	26.01	34.3157	198.626	49.7957	287.835	9.717	10.4457	20.156	7.34567	22.403	53.073	29.468	11.9753	38.861	38.2867	23.2217	34.0387
(E)-2-Undecenal	Aldehyde	70	83-50	124-20	1764	1775	1.968	21.9327	50.4953	19.923	66.5537	586.618	1.052	60.202	121.415	0.806	16.9493	58.7597	2.15133	8.22667	41.53	2.97367	15.15	49.1543
(E,E)-2,4-Decadienal	Aldehyde	81	41-40	67-20	1812	1819	9.65267	274.762	414.493	32.1603	288.278	1906.7	3.62633	70.1123	356.812	2.564	160.801	865.232	6.53333	54.9757	584.038	8.618	79.9203	436.109
2-Ethylfurane	Furane	81	96-30	53-30	955	960	4.034	135.375	176.082	14.569	105.645	223.888	2.903	23.3123	143.842	3.512	40.1157	114.219	4.10467	27.599	42.428	4.7	39.6213	71.52
2-Butylfurane	Furane	81	53-25	124-15	1149	1140	4.50733	71.4323	91.9677	18.973	61.078	86.876	2.97633	17.444	41.8623	5.209	23.8253	37.673	6.485	20.207	19.4647	7.33567	23.469	18.3267
2-Pentylfurane	Furane	81	138-20	53-20	1260	1248	74.6527	1437.04	2334.63	173.205	1184.24	1927.48	67.8437	424.135	1194.76	69.021	599.597	836.634	64.2417	451.354	504.597	82.567	566.993	379.476
2-Acetylfurane	Furane	95	110-40	39-30	1584	1536	-2.45137e-13	-2.45137e-13	-2.45137e-13	-2.45137e-13	-2.45137e-13	9.306	-2.45137e-13	-2.45137e-13	122.619	-2.45137e-13	-2.45137e-13	-2.45137e-13	-2.45137e-13	-2.45137e-13	76.8317	-2.45137e-13	-2.45137e-13	266.692
2-Butanone	Ketone	72	57-30		903	905	2.75633	6.29233	8.98567	10.2223	61.4427	82.876	7.77667	19.2823	54.2773	9.19933	6.08133	13.5987	18.6187	112.398	192.852	25.652	138.499	279.885
2,3-Butanedione	Ketone	43	86-20		981	971	86.0263	374.371	285.596	235.585	446.822	421.383	63.8587	355.136	355.757	375.815	145.392	195.732	202.071	156.386	231.246	161.201	214.24	356.224
2,3-Pentanedione	Ketone	57	100-50	42-50	1069	1066	25.8697	11.6583	5.04933	22.4997	6.69833	15.235	16.772	7.81333	12.802	33.1277	15.657	8.36433	11.9073	6.785	15.489	13.159	6.984	15.332
2-Heptanone	Ketone	58	71-30	114-10	1223	1206	60.8473	471.894	370.721	221.469	550.145	390.356	177.644	706.452	577.161	95.686	162.218	158.218	91.4173	160.774	97.853	76.9987	165.264	95.0463
Acetoin	Ketone	45	88-10		1306	1287	14.6417	23.049	14.764	28.3937	13.5443	16.637	21.5477	14.9827	21.3883	10.525	17.9233	4.995	14.8577	3.34067	5.79667	30.8647	3.17167	4.89933
1-Octen-3-one	Ketone	55	70-80	83-10	1341	1311	1.85933	5.01133	7.952	5.42067	9.38167	52.1997	1.73767	4.29667	3.66433	0.914333	4.05833	13.351	4.80167	21.3447	90.997	3.853	44.114	49.3147
2,3-Octanedione	Ketone	71	99-95	55-70	1392	1376	22.823	32.7917	30.4837	53.9577	34.7013	53.077	23.8277	27.5837	20.8463	6.51567	20.9387	32.261	8.58433	13.235	18.79	14.8683	21.6037	13.9623
6-Methyl-5-hepten-2-one	Ketone	69	108-80	111-40	1420	1387	2.53733	5.16367	17.2443	7.12633	5.74533	6.16767	2.72567	3.40133	7.45433	1.41967	2.72333	2.59767	2.291	3.59867	5.44	4.56533	4.22433	2.65
2-Nonanone	Ketone	58	71-25	142-15	1457	1420	172.844	507.315	260.736	131.13	219.449	234.473	126.951	310.876	296.914	146.77	101.408	77.005	70.6413	107.148	56.078	15.0437	85.8263	28.0383
(E)-3-Octen-2-one	Ketone	55	111-55	97-20	1446	1411	59.5777	38.8793	53.2167	86.3153	29.997	91.7837	46.5747	28.5363	52.8677	46.7853	49.2953	66.7533	33.955	22.1237	37.033	42.689	33.86	34.4823
2-Decanone	Ketone	58	71-40	156-10	1551	1508	10.907	18.794	22.829	8.98033	24.7583	70.7517	8.94167	45.054	146.279	4.49633	9.686	18.26	3.61067	5.239	8.41133	4.03767	7.10867	7.82933
(E,E)-3,5-Octadien-2-one	Ketone	95	81-55	124-20	1590	1578	195.522	20.5207	18.5397	173.536	45.6883	132.993	147.882	24.7393	41.333	101.537	34.81	40.3153	77.3977	24.2197	38.0227	86.8027	35.4067	36.8423
(E,Z)-3,5-Octadien-2-one	Ketone	95	81-55	124-20	1574	1525	250.179	92.4397	92.58	164.619	106.612	318.176	217.629	157.026	249.972	77.5333	51.906	77.331	59.0383	22.0237	37.9427	67.347	36.7497	35.9443
Trimethylamine	N containing	58	59-70	42-25	<800	610	-4.9738e-14	-4.9738e-14	-4.9738e-14	-4.9738e-14	-4.9738e-14	-4.9738e-14	156.473	132.139	157.224	-4.9738e-14	-4.9738e-14	-4.9738e-14	-4.9738e-14	-4.9738e-14	-4.9738e-14	-4.9738e-14	-4.9738e-14	-4.9738e-14
2-Acetyl-1-pyrroline	N containing	83	111-30		1371	1348	1.106	7.29167	11.789	1.02733	22.3747	29.8533	0.619333	14.094	20.883	0.502	4.09833	5.87067	0.324667	2.56333	4.85567	0.366	5.17267	3.99633
2,5-&2,6-Dimethylpyrazine	N containing	42	108-90	81-20	1412	1367	-7.4607e-14	4.008	3.926	6.34633	1.75667	6.656	5.139	8.354	189.202	-7.4607e-14	-7.4607e-14	-7.4607e-14	-7.4607e-14	-7.4607e-14	-7.4607e-14	-7.4607e-14	-7.4607e-14	22.0517
2-Ethyl-5-methylpyrazine	N containing	121	122-65	94-20	1456	1410	-1.66533e-14	-1.66533e-14	-1.66533e-14	-1.66533e-14	-1.66533e-14	-1.66533e-14	-1.66533e-14	-1.66533e-14	27.1887	-1.66533e-14	-1.66533e-14	-1.66533e-14	-1.66533e-14	-1.66533e-14	-1.66533e-14	-1.66533e-14	-1.66533e-14	7.71033
2-Ethyl-6-methylpyrazine	N containing	121	122-65	66-10	1462	1415	1.55431e-15	1.55431e-15	1.55431e-15	1.55431e-15	1.55431e-15	1.55431e-15	1.55431e-15	1.55431e-15	28.5497	1.55431e-15	1.55431e-15	1.55431e-15	1.55431e-15	1.55431e-15	1.55431e-15	1.55431e-15	1.55431e-15	2.954
Trimethylpyrazine	N containing	42	122-70	81-20	1512	1486	-8.52651e-14	-8.52651e-14	-8.52651e-14	-8.52651e-14	-8.52651e-14	-8.52651e-14	-8.52651e-14	-8.52651e-14	922.969	-8.52651e-14	-8.52651e-14	-8.52651e-14	-8.52651e-14	-8.52651e-14	-8.52651e-14	-8.52651e-14	-8.52651e-14	-8.52651e-14
2-Ethyl-3,6-dimethylpyrazine	N containing	135	136-80	107-20	1526	1480	-3.10862e-14	-3.10862e-14	-3.10862e-14	-3.10862e-14	-3.10862e-14	-3.10862e-14	-3.10862e-14	-3.10862e-14	43.3637	-3.10862e-14	-3.10862e-14	-3.10862e-14	-3.10862e-14	-3.10862e-14	-3.10862e-14	-3.10862e-14	-3.10862e-14	1.18933
2-Ethyl-3,5-dimethylpyrazine	N containing	135	136-80	108-20	1521	1476	-4.44089e-14	-4.44089e-14	-4.44089e-14	-4.44089e-14	-4.44089e-14	-4.44089e-14	-4.44089e-14	-4.44089e-14	87.7547	-4.44089e-14	-4.44089e-14	-4.44089e-14	-4.44089e-14	-4.44089e-14	-4.44089e-14	-4.44089e-14	-4.44089e-14	2.75267
Pyrrole	N containing	67	39-60	41-60	1576	1532	-1.9007e-13	8.852	13.404	-1.9007e-13	47.7347	68.3197	-1.9007e-13	42.617	35.847	-1.9007e-13	5.31467	7.277	-1.9007e-13	3.04133	4.81033	-1.9007e-13	6.37033	7.172
2-Acetylpyrrole	N containing	94	109-75	66-55	1989	1980	-7.99361e-15	-7.99361e-15	-7.99361e-15	-7.99361e-15	-7.99361e-15	6.18467	-7.99361e-15	-7.99361e-15	42.3863	-7.99361e-15	-7.99361e-15	-7.99361e-15	-7.99361e-15	-7.99361e-15	4.77533	-7.99361e-15	-7.99361e-15	35.2747
Dimethyl disulfide	S containing	94	45-50	79-50	1085	1086	13.164	21.5793	28.0543	5.69667	52.1037	148.533	21.38	44.814	438.748	5.3	8.90767	27.0747	15.9733	77.6217	220.869	23.998	81.3137	261.719
Dimethyl trisulfide	S containing	126	79-50	111-20	1446	1421	0	0	8.88178e-16	0	5.82767	12.2323	1.44533	1.575	20.5283	0	0	0	1.85567	0	13.3053	2.769	0	20.8417
Values are 1/1000 peak areas
Group means of individual volatile compounds were compared by one-way ANOVA follow by Tukey's post hoc test. Significant (p < 0.05) differences are labelled with differnet letters.
