# Supplementary material for: Forging Prawn and Salmon Flavours with Non-Animal-Based Ingredients
Source: Foods. 2025 Feb 27;14(5):820. doi: 10.3390/foods14050820 (PMC11898523; doi:10.3390/foods14050820)
Supplement: Supplementary file 1 [file foods-14-00820-s001.zip › Supplementary Materials S2_Olfactory evaluation.xlsx]

## Sheet: Sheet1
	P+OM3+PFM (TS)	P+OM3+PFM (FTS)	S+OM3+SFM (TS)	S+OM3+SFM (FTS)
Marine	51.8	29.5	28.7368	33.65
Cooked salmon	25.7368	33.85	19.6111	30.0526
Cooked tuna	22.8421	31.7	29.35	31.75
Cooked white fish	36.95	43.75	39.5	32.1053
Cooked crustaceans	36.35	37	21.6842	24.0526
Cooked squid	22.1579	31.85	24.0526	17.5556
Fishy	30.5263	22.2105	25.1579	15.3889
Meaty	31.35	44.05	39.15	40.6
Oxidised oil	29.95	28.55	20.7895	13.9474
Sweet	14.6111	26.6316	22.8421	24.1053
Acidic	15.2222	15.5263	9.64706	15.5789
Vegetable	16.8333	23.2632	12.1667	19.1579
Herbaceous	15.0556	16.7222	13.1667	16.4444
Muddy	35.95	24.3684	20.8947	20.7222
Grilled	23.5263	45.75	20.4211	28.1053
Smoky	23	29.2105	22.1053	32.3
Artificial	34.3158	24.4737	38.35	26.2105
Overall odour intensity	47.2632	54	54.5789	53.95
Values are average scores of odour intensities perceived by 20 semi-trained panellists.
